# Supplementary material for: Genomes of the Caribbean reef-building corals Colpophyllia natans, Dendrogyra cylindrus, and Siderastrea siderea
Source: G3 (Bethesda). 2025 Feb 1;15(4):jkaf020. doi: 10.1093/g3journal/jkaf020 (PMC12005156; doi:10.1093/g3journal/jkaf020)
Supplement: jkaf020_Supplementary_Data [file jkaf020_supplementary_data.zip]

Archive with 9 entries (9 files):
- Figure_S1_G3-2024-405555.pdf
- Figure_S2_G3-2024-405555.pdf
- Figure_S3_G3-2024-405555.pdf
- Figure_S4_G3-2024-405555.pdf
- Supplemental_Captions.pdf
- Table_S1_G3-2024-405555.xlsx
- Table_S2_G3-2024-405555.xlsx
- Table_S3_G3-2024-405555.xlsx
- Table_S4_G3-2024-405555.xlsx
