# Supplementary material for: Genomes of the Caribbean reef-building corals Colpophyllia natans, Dendrogyra cylindrus, and Siderastrea siderea
Source: G3 (Bethesda). 2025 Feb 1;15(4):jkaf020. doi: 10.1093/g3journal/jkaf020 (PMC12005156; doi:10.1093/g3journal/jkaf020)
Supplement: jkaf020_Supplementary_Data [file jkaf020_supplementary_data.zip › Table_S1_G3-2024-405555.xlsx]

## Sheet: Sheet1
	PacBio SMRTCell
	1			2			3
	Colpophyllia natans	Dendrogyra cylindrus	Siderastrea siderea	Colpophyllia natans	Dendrogyra cylindrus	Siderastrea siderea	Colpophyllia natans	Dendrogyra cylindrus	Siderastrea siderea
Mean read length	8748.9	8832.5	8638.7	8652.3	8744.8	8532	11351.6	11486.1	11122.9
Mean read quality	44.6	42.5	43.1	45	42.9	43.6	38.7	37.2	37.9
Median read length	8528	8610	8412	8458	8555	8331	11036	11177	10848
Median read quality	41.2	40	40.3	40.9	39.8	40.1	37	36.1	36.4
Number of reads	1021217	999811	972903	1086357	1081499	1118551	709215	612536	1314195
Read length N50	9191	9271	9068	9164	9242	9031	12108	12131	11908
STDEV read length	2359.4	2342.6	2340.8	2419.8	2401.7	2401	3572.9	3373.6	3505.8
Total bases	8934486541	8830791920	8404570708	9399447815	9457460723	9543467988	8050746546	7035670282	14617682034
