# Supplementary material for: Genomes of the Caribbean reef-building corals Colpophyllia natans, Dendrogyra cylindrus, and Siderastrea siderea
Source: G3 (Bethesda). 2025 Feb 1;15(4):jkaf020. doi: 10.1093/g3journal/jkaf020 (PMC12005156; doi:10.1093/g3journal/jkaf020)
Supplement: jkaf020_Supplementary_Data [file jkaf020_supplementary_data.zip › Table_S2_G3-2024-405555.xlsx]

## Sheet: Sheet1
Run	Average Spot Length	Bases	BioProject	Illumina Platform	Species
SRR14577699	300	5521266300	PRJNA716052	HiSeq 4000	Colpophyllia natans
SRR14577700	300	5331261600	PRJNA716052	HiSeq 4000	Colpophyllia natans
SRR14577701	300	4657456500	PRJNA716052	HiSeq 4000	Colpophyllia natans
SRR14577711	300	5575275900	PRJNA716052	HiSeq 4000	Colpophyllia natans
SRR14577722	300	4972934700	PRJNA716052	HiSeq 4000	Colpophyllia natans
SRR14577733	300	6110339400	PRJNA716052	HiSeq 4000	Colpophyllia natans
SRR14577744	300	4997716500	PRJNA716052	HiSeq 4000	Colpophyllia natans
SRR14577755	300	8047522500	PRJNA716052	HiSeq 4000	Colpophyllia natans
SRR14577756	300	6621543300	PRJNA716052	HiSeq 4000	Colpophyllia natans
SRR14295591	300	6973818600	PRJNA723585	HiSeq X Five	Colpophyllia natans
SRR14295592	300	7406209200	PRJNA723585	HiSeq X Five	Colpophyllia natans
SRR14295598	300	6548658900	PRJNA723585	HiSeq X Five	Colpophyllia natans
SRR14295599	300	7238971800	PRJNA723585	HiSeq X Five	Colpophyllia natans
SRR14295602	300	7699264200	PRJNA723585	HiSeq X Five	Colpophyllia natans
SRR14577702	300	7414340100	PRJNA716052	HiSeq 4000	Siderastrea siderea
SRR14577703	300	6459067200	PRJNA716052	HiSeq 4000	Siderastrea siderea
SRR14577704	300	5875051800	PRJNA716052	HiSeq 4000	Siderastrea siderea
SRR14577705	300	6464233800	PRJNA716052	HiSeq 4000	Siderastrea siderea
SRR14577706	300	7026348900	PRJNA716052	HiSeq 4000	Siderastrea siderea
SRR14577707	300	5965790100	PRJNA716052	HiSeq 4000	Siderastrea siderea
SRR14577708	300	7806279300	PRJNA716052	HiSeq 4000	Siderastrea siderea
SRR14577709	300	7075873500	PRJNA716052	HiSeq 4000	Siderastrea siderea
SRR14577710	300	7210988700	PRJNA716052	HiSeq 4000	Siderastrea siderea
SRR3111799	200	10937090800	PRJNA307543	HiSeq 2000	Siderastrea siderea
SRR3111800	200	11336494000	PRJNA307543	HiSeq 2000	Siderastrea siderea
SRR3111801	200	19998296600	PRJNA307543	HiSeq 2000	Siderastrea siderea
SRR3111802	200	9996575600	PRJNA307543	HiSeq 2000	Siderastrea siderea
SRR3111803	200	12646209800	PRJNA307543	HiSeq 2000	Siderastrea siderea
SRR3111804	100	5095161100	PRJNA307543	HiSeq 2000	Siderastrea siderea
SRR3111805	200	13831462200	PRJNA307543	HiSeq 2000	Siderastrea siderea
SRR3111806	200	9700554200	PRJNA307543	HiSeq 2000	Siderastrea siderea
SRR3111807	200	17665039400	PRJNA307543	HiSeq 2000	Siderastrea siderea
SRR3111808	200	9629022400	PRJNA307543	HiSeq 2000	Siderastrea siderea
SRR3111809	200	15423703200	PRJNA307543	HiSeq 2000	Siderastrea siderea
SRR3111810	199	12712562496	PRJNA307543	HiSeq 2000	Siderastrea siderea
SRR14295600	300	6767854200	PRJNA723585	HiSeq X Five	Siderastrea siderea
SRR14295601	300	6932813100	PRJNA723585	HiSeq X Five	Siderastrea siderea
SRR14295603	300	7289401500	PRJNA723585	HiSeq X Five	Siderastrea siderea
SRR14295604	300	6194834400	PRJNA723585	HiSeq X Five	Siderastrea siderea
SRR12454619	300	59349812100	PRJNA635110	HiSeq 4000	Siderastrea siderea
SRR20761964	300	4066989000	PRJNA865460	HiSeq 2500	Siderastrea siderea
SRR20761965	300	3946718700	PRJNA865460	HiSeq 2500	Siderastrea siderea
SRR20761966	300	4242785400	PRJNA865460	HiSeq 2500	Siderastrea siderea
SRR20761967	300	3280289700	PRJNA865460	HiSeq 2500	Siderastrea siderea
SRR20761968	300	2846652900	PRJNA865460	HiSeq 2500	Siderastrea siderea
SRR20762002	300	5687082900	PRJNA865460	HiSeq 2500	Siderastrea siderea
SRR20762003	300	4190301900	PRJNA865460	HiSeq 2500	Siderastrea siderea
SRR20762004	300	3145650300	PRJNA865460	HiSeq 2500	Siderastrea siderea
SRR20762005	300	4494754500	PRJNA865460	HiSeq 2500	Siderastrea siderea
SRR20762006	300	3929991900	PRJNA865460	HiSeq 2500	Siderastrea siderea
SRR20762007	300	2805511500	PRJNA865460	HiSeq 2500	Siderastrea siderea
SRR20762008	300	3002441400	PRJNA865460	HiSeq 2500	Siderastrea siderea
