# Supplementary material for: Genomes of the Caribbean reef-building corals Colpophyllia natans, Dendrogyra cylindrus, and Siderastrea siderea
Source: G3 (Bethesda). 2025 Feb 1;15(4):jkaf020. doi: 10.1093/g3journal/jkaf020 (PMC12005156; doi:10.1093/g3journal/jkaf020)
Supplement: jkaf020_Supplementary_Data [file jkaf020_supplementary_data.zip › Table_S3_G3-2024-405555.xlsx]

## Sheet: Sheet1
Species	Reference
Siderastrea siderea	This study
Colpophyllia natans	This study
Dendrogyra cylindrus	This study
Acropora cervicornis	Locatelli et al. 2023
Acropora loripes	Salazar et al. 2022
Acropora millepora	Fuller et al. 2020
Acropora palmata	Locatelli et al. 2023
Amplexidiscus fenestrafer	Wang et al. 2017
Astrangia poculata	Stankiewicz et al. 2023
Catalaphyllia jardinei	Yu et al. 2022
Desmophyllum pertusum	Herrera and Cordes 2023
Discosoma sp.	Wang et al. 2017
Fungia fungites	Ying et al. 2018
Galaxea fascicularis	Ying et al. 2018
Goniastrea aspera	Ying et al. 2018
Montipora capitata	Helmkampf et al. 2019
Orbicella faveolata	Prada et al. 2016
Platygyra daedalea	Liew et al. 2016
Pocillopora meandrina	Stephens et al. 2022
Pocillopora verrucosa	Buitrago-López et al. 2020
Porites compressa	Stephens et al. 2022
Porites lobata	Noel et al. 2023
Stylophora pistillata	Voolstra et al. 2017
