# Supplementary material for: Genomes of the Caribbean reef-building corals Colpophyllia natans, Dendrogyra cylindrus, and Siderastrea siderea
Source: G3 (Bethesda). 2025 Feb 1;15(4):jkaf020. doi: 10.1093/g3journal/jkaf020 (PMC12005156; doi:10.1093/g3journal/jkaf020)
Supplement: jkaf020_Supplementary_Data [file jkaf020_supplementary_data.zip › Table_S4_G3-2024-405555.xlsx]

## Sheet: Sheet1
Species	Assembly Size (Mb)	SD	TD	PD	rTRD	dTRD	DD
Acropora cervicornis	309	147	1863	4061	0	0	50345
Dendrogyra cylindrus	526	399	4524	11639	1061	8148	38408
Colpophyllia natans	398	913	2933	6635	1004	7863	30379
Siderastrea siderea	822	1611	4391	15743	1327	8530	74520
Acropora millepora	475	732	2760	6432	6352		40528
Acropora loripes	402	407	2288	5438	6899		30706
Acropora palmata	336	113	4136	5185	7047		41414
Astrangia poculata	458	579	4960	12450	10133		65002
Catalaphyllia jardinei	651	83	2346	4036	9657		43678
Desmophyllum pertusum	557	394	3337	8887	8833		34536
Fungia fungites	606	12	3676	6406	6654		49428
Goniastrea aspera	764	0	2659	4756	7077		49428
Galaxea fascicularis	334	0	1213	1143	4627		26226
Montipora capitata	644	1234	2448	7158	8266		97157
Orbicella faveolata	486	0	5032	5659	7692		22622
Porites compressa	528	874	4244	11671	8623		57809
Platygyra daedalea	843	7	2015	2784	5605		27205
Porites lobata	646	807	4037	11908	8912		66519
Pocillopora meandrina	349	1063	3433	11265	8653		37291
Pocillopora verrucosa	381	12	3756	5741	7556		31000
Stylophora pistillata	398	12	2508	3311	6878		27157

## Sheet: Sheet2
Species	Assembly Size (Mb)	SD	TD	PD	TRD		DD
					rTRD	dTRD
Dendrogyra cylindrus	526	677	7468	4884	874	4385	8053
Colpophyllia natans	398	963	4948	3338	844	4378	6884
Siderastrea siderea	822	2447	7480	8699	1061	4283	17659
Acropora cervicornis	309	192	3244	2610	0		16858
Acropora millepora	475	1413	4553	3405	4159		10516
Acropora loripes	402	780	3847	2945	4188		8321
Acropora palmata	336	222	7146	2725	3844		10807
Astrangia poculata	458	849	8362	6204	5978		14276
Catalaphyllia jardinei	651	166	4117	2374	6602		13842
Desmophyllum pertusum	557	754	5625	5459	5500		8257
Fungia fungites	606	24	6353	3417	4595		10996
Goniastrea aspera	764	0	4642	2954	4916		12271
Galaxea fascicularis	334	0	2190	803	3795		7802
Montipora capitata	644	1358	4287	6004	5411		27064
Orbicella faveolata	486	0	8694	2492	4324		3947
Porites compressa	528	1103	7055	6137	4967		14076
Platygyra daedalea	843	14	3585	1741	4176		7779
Porites lobata	646	1327	6743	6687	5272		15394
Pocillopora meandrina	349	1867	5653	5415	5027		7147
Pocillopora verrucosa	381	24	6224	2652	5281		6852
Stylophora pistillata	398	19	4345	2001	5011		6445
